# Supplementary material for: Palaearctic flea beetle Phyllotretaochripes (Curtis) (Coleoptera, Chrysomelidae, Galerucinae), herbivore of Alliariapetiolata (garlic mustard), new to North America
Source: Biodivers Data J. 2024 Dec 12;12:e135576. doi: 10.3897/BDJ.12.e135576 (PMC11659767; doi:10.3897/BDJ.12.e135576)
Supplement: XML Treatment for Phyllotreta ochripes [file BDJ.12.e135576-treatment1.xml]

<!DOCTYPE tp:taxon-treatment
  PUBLIC "-//TaxonX//DTD Taxonomic Treatment Publishing DTD v0 20100105//EN" "tax-treatment-NSO.dtd">
<tp:taxon-treatment xmlns:tp="http://www.plazi.org/taxpub"><tp:treatment-meta><mixed-citation publication-type="journal"><person-group><name><surname>Douglas</surname><given-names>Hume B</given-names></name><name><surname>Hammond</surname><given-names>George</given-names></name><name><surname>Smith</surname><given-names>Tyler W</given-names></name><name><surname>Mutz</surname><given-names>Jessie</given-names></name><name><surname>Konstantinov</surname><given-names>Alexander S</given-names></name></person-group><article-title>Palaearctic flea beetle <italic><tp:taxon-name><tp:taxon-name-part taxon-name-part-type="genus" reg="Phyllotreta">Phyllotreta</tp:taxon-name-part><tp:taxon-name-part taxon-name-part-type="species" reg="ochripes">ochripes</tp:taxon-name-part></tp:taxon-name></italic> (Curtis) (<tp:taxon-name><tp:taxon-name-part taxon-name-part-type="order">Coleoptera</tp:taxon-name-part></tp:taxon-name>, <tp:taxon-name><tp:taxon-name-part taxon-name-part-type="family">Chrysomelidae</tp:taxon-name-part></tp:taxon-name>, <tp:taxon-name><tp:taxon-name-part taxon-name-part-type="subfamily">Galerucinae</tp:taxon-name-part></tp:taxon-name>), herbivore of <italic><tp:taxon-name><tp:taxon-name-part taxon-name-part-type="genus" reg="Alliaria">Alliaria</tp:taxon-name-part><tp:taxon-name-part taxon-name-part-type="species" reg="petiolata">petiolata</tp:taxon-name-part></tp:taxon-name></italic> (garlic mustard), new to North America</article-title><source>Biodivers Data J</source><day>12</day><month>12</month><year>2024</year><volume>12</volume><pub-id pub-id-type="doi">10.3897/BDJ.12.e135576</pub-id></mixed-citation></tp:treatment-meta><tp:nomenclature><tp:taxon-name>
            <object-id xmlns:xlink="http://www.w3.org/1999/xlink" content-type="arpha" xlink:type="simple">0E049EEA-8C47-5B5C-ABBD-E095B2CF787F</object-id>
            <tp:taxon-name-part taxon-name-part-type="genus">Phyllotreta</tp:taxon-name-part>
            <tp:taxon-name-part taxon-name-part-type="species">ochripes</tp:taxon-name-part>
            <object-id xmlns:xlink="http://www.w3.org/1999/xlink" xlink:type="simple" object-id-type="GBIF">https://www.gbif.org/species/4462267</object-id>
          </tp:taxon-name><tp:taxon-authority>(Curtis, 1837)</tp:taxon-authority></tp:nomenclature><tp:treatment-sec sec-type="Diagnosis"><title>Diagnosis</title><p><italic><tp:taxon-name><tp:taxon-name-part taxon-name-part-type="genus" reg="Phyllotreta">Phyllotreta</tp:taxon-name-part><tp:taxon-name-part taxon-name-part-type="species" reg="ochripes">ochripes</tp:taxon-name-part></tp:taxon-name></italic> can be recognised in North America and Europe by the following characteristics adapted from Mohr (1966) and Doguet (1994): body 2.0-2.4 mm; body black with pale stripe or two spots on each elytron; antennae with antennomeres I-III pale in male, with antennomere V two times longer than antennomere VI and somewhat wider; female antennae with antennomeres I-VI pale, antennomere V 1.8 times longer than VI and cylindrical; pale elytral stripes with basal-mesal, sub-basal lateral and apical expansions, pale area occupying most of apical ¼, but not reaching suture or apex; most with legs pale, except femora of hind legs. Here, no other North American <italic><tp:taxon-name><tp:taxon-name-part taxon-name-part-type="genus" reg="Phyllotreta">Phyllotreta</tp:taxon-name-part></tp:taxon-name></italic> with pale elytral markings has all of the anterior- and mid-legs all pale.</p></tp:treatment-sec><tp:treatment-sec sec-type="Distribution"><title>Distribution</title><p>We examined 24 specimens of <tp:taxon-name><tp:taxon-name-part taxon-name-part-type="genus" reg="Phyllotreta">P.</tp:taxon-name-part><tp:taxon-name-part taxon-name-part-type="species" reg="ochripes">ochripes</tp:taxon-name-part></tp:taxon-name> from USA: Illinois, Maryland Michigan, Ohio and Pennsylvania. Specimen data are available through GBIF.org in <xref ref-type="bibr" rid="B11875518">Douglas (2024)</xref>. Additional individuals were seen in 29 online iNaturalist citizen-science observations from USA: Indiana, Michigan, Minnesota, Ohio, Pennsylvania, Wisconsin and Canada: Ontario (<xref ref-type="bibr" rid="B10565084">iNaturalist contributors and iNaturalist 2024</xref>). These photos were each identified by iNaturalist contributors as being of <italic><tp:taxon-name><tp:taxon-name-part taxon-name-part-type="genus" reg="Phyllotreta">P.</tp:taxon-name-part><tp:taxon-name-part taxon-name-part-type="species" reg="ochripes">ochripes</tp:taxon-name-part></tp:taxon-name></italic> and most were confirmed by HD to match <italic><tp:taxon-name><tp:taxon-name-part taxon-name-part-type="genus" reg="Phyllotreta">P.</tp:taxon-name-part><tp:taxon-name-part taxon-name-part-type="species" reg="ochripes">ochripes</tp:taxon-name-part></tp:taxon-name></italic> and no other North American chrysomelid species. In addition to having pale fore- and mid-legs and elytral markings consistent with only <italic><tp:taxon-name><tp:taxon-name-part taxon-name-part-type="genus" reg="Phyllotreta">P.</tp:taxon-name-part><tp:taxon-name-part taxon-name-part-type="species" reg="ochripes">ochripes</tp:taxon-name-part></tp:taxon-name></italic>, the distribution of online records was also broadly concordant with that of vouchered specimens (Fig. <xref ref-type="fig" rid="F10564718">3</xref>). Additionally, 11 of 29 online records matching <italic><tp:taxon-name><tp:taxon-name-part taxon-name-part-type="genus" reg="Phyllotreta">P.</tp:taxon-name-part><tp:taxon-name-part taxon-name-part-type="species" reg="ochripes">ochripes</tp:taxon-name-part></tp:taxon-name></italic> were photographed from plants either identified as <italic><tp:taxon-name><tp:taxon-name-part taxon-name-part-type="genus" reg="Alliaria">A.</tp:taxon-name-part><tp:taxon-name-part taxon-name-part-type="species" reg="petiolata">petiolata</tp:taxon-name-part></tp:taxon-name></italic> by the photographers or visually matching <italic><tp:taxon-name><tp:taxon-name-part taxon-name-part-type="genus" reg="Alliaria">A.</tp:taxon-name-part><tp:taxon-name-part taxon-name-part-type="species" reg="petiolata">petiolata</tp:taxon-name-part></tp:taxon-name></italic>. Two additional plants were photographed on plants appearing possibly consistent with <italic><tp:taxon-name><tp:taxon-name-part taxon-name-part-type="genus" reg="Alliaria">A.</tp:taxon-name-part><tp:taxon-name-part taxon-name-part-type="species" reg="petiolata">petiolata</tp:taxon-name-part></tp:taxon-name></italic>, two were photographed on other plant species and the remainder were photographed on non-plant surfaces. Overall, there are strong collections and online evidence of <italic><tp:taxon-name><tp:taxon-name-part taxon-name-part-type="genus" reg="Phyllotreta">P.</tp:taxon-name-part><tp:taxon-name-part taxon-name-part-type="species" reg="ochripes">ochripes</tp:taxon-name-part></tp:taxon-name></italic> across much of north-eastern USA and in southern Ontario.</p><p>We present specimen and photographic evidence of 53 individuals from multiple sites in USA: Maryland, Michigan, Minnesota, Ohio, Pennsylvania, Tennessee, Wisconsin and Canada: Ontario, separated by over 1300 km over six years (earliest observation: 2017, Fig. <xref ref-type="fig" rid="F10530754">2</xref>). Photographs on another online citizen-science platform show evidence that this species was already present in USA (Pennsylvania and Tennessee) in 2014 (<xref ref-type="bibr" rid="B10565108">Moorman 2014</xref>, <xref ref-type="bibr" rid="B10565100">Rossenfeld 2014</xref>). These led us to conclude that <italic><tp:taxon-name><tp:taxon-name-part taxon-name-part-type="genus" reg="Phyllotreta">P.</tp:taxon-name-part><tp:taxon-name-part taxon-name-part-type="species" reg="ochripes">ochripes</tp:taxon-name-part></tp:taxon-name></italic> is established at multiple sites in North America.</p></tp:treatment-sec><tp:treatment-sec sec-type="Biology"><title>Biology</title><p><italic><tp:taxon-name><tp:taxon-name-part taxon-name-part-type="genus" reg="Phyllotreta">Phyllotreta</tp:taxon-name-part><tp:taxon-name-part taxon-name-part-type="species" reg="ochripes">ochripes</tp:taxon-name-part></tp:taxon-name></italic> has been observed here to make holes fully through all tissue layers of leaves. This is unlike the weevil biological control agent against <italic><tp:taxon-name><tp:taxon-name-part taxon-name-part-type="genus" reg="Alliaria">A.</tp:taxon-name-part><tp:taxon-name-part taxon-name-part-type="species" reg="petiolata">petiolata</tp:taxon-name-part></tp:taxon-name></italic>. Here, <italic><tp:taxon-name><tp:taxon-name-part taxon-name-part-type="genus" reg="Ceutorhyncus">Ceutorhyncus</tp:taxon-name-part><tp:taxon-name-part taxon-name-part-type="species" reg="scrobicollis">scrobicollis</tp:taxon-name-part></tp:taxon-name></italic> Nerensheimer &amp; Wagner (<tp:taxon-name><tp:taxon-name-part taxon-name-part-type="order">Coleoptera</tp:taxon-name-part></tp:taxon-name>, <tp:taxon-name><tp:taxon-name-part taxon-name-part-type="family">Curculionidae</tp:taxon-name-part></tp:taxon-name>) causes similar-sized window-pane type damage, where a transparent cuticular layer remains over the damaged area (<xref ref-type="bibr" rid="B10532199">CABI 2018</xref>). <italic><tp:taxon-name><tp:taxon-name-part taxon-name-part-type="genus" reg="Phyllotreta">Phyllotreta</tp:taxon-name-part><tp:taxon-name-part taxon-name-part-type="species" reg="ochripes">ochripes</tp:taxon-name-part></tp:taxon-name></italic> has been demonstrated to have attraction to allyl isothiocyanate (<xref ref-type="bibr" rid="B11441557">Tóth et al. 2007</xref>), the chemical responsible for the spicy taste of some <tp:taxon-name><tp:taxon-name-part taxon-name-part-type="family">Brassicaceae</tp:taxon-name-part></tp:taxon-name>.</p></tp:treatment-sec><tp:treatment-sec sec-type="Notes"><title>Notes</title><p>The external morphology and genitalia of specimens from USA best matched species concepts of <italic><tp:taxon-name><tp:taxon-name-part taxon-name-part-type="genus" reg="Phyllotreta">P.</tp:taxon-name-part><tp:taxon-name-part taxon-name-part-type="species" reg="ochripes">ochripes</tp:taxon-name-part></tp:taxon-name></italic>, aligning with European specimens at the CNCI and USNM (Fig. <xref ref-type="fig" rid="F10530752">1</xref>). However, the aedeagus of North American specimens had smaller apical concavities than some European specimens. Specimens were all hand-collected from forest understory <italic><tp:taxon-name><tp:taxon-name-part taxon-name-part-type="genus" reg="Alliaria">A.</tp:taxon-name-part><tp:taxon-name-part taxon-name-part-type="species" reg="petiolata">petiolata</tp:taxon-name-part></tp:taxon-name></italic> plants with leaf holes present.</p><sec sec-type="DNA Barcoding Results"><title>DNA Barcoding Results</title><p>Analysis of the DNA-barcoded USA specimens of <italic><tp:taxon-name><tp:taxon-name-part taxon-name-part-type="genus" reg="Phyllotreta">Phyllotreta</tp:taxon-name-part></tp:taxon-name></italic> through the BOLD Identification Engine resulted in an at least 99.5% match with some of the 348 publicly available <italic><tp:taxon-name><tp:taxon-name-part taxon-name-part-type="genus" reg="Phyllotreta">P.</tp:taxon-name-part><tp:taxon-name-part taxon-name-part-type="species" reg="ochripes">ochripes</tp:taxon-name-part></tp:taxon-name></italic> sequences. This specimen shares a BOLD Barcode Index Number (<xref ref-type="bibr" rid="B10564187">Ratnasingham and Hebert 2013</xref>) with two <italic><tp:taxon-name><tp:taxon-name-part taxon-name-part-type="genus" reg="Phyllotreta">P.</tp:taxon-name-part><tp:taxon-name-part taxon-name-part-type="species" reg="ochripes">ochripes</tp:taxon-name-part></tp:taxon-name></italic> specimens from the country of Georgia for which public data were not available (<ext-link xmlns:xlink="http://www.w3.org/1999/xlink" ext-link-type="uri" xlink:href="http://boldsystems.org/index.php/Public_BarcodeCluster?clusteruri=BOLD:AEH0075" xlink:type="simple">BOLD:AEH0075</ext-link>), indicating a maximum p-distance of 0.73%. However, this bin had a larger p-distance of 3.95% from a second bin, corresponding to <italic><tp:taxon-name><tp:taxon-name-part taxon-name-part-type="genus" reg="Phyllotreta">P.</tp:taxon-name-part><tp:taxon-name-part taxon-name-part-type="species" reg="ochripes">ochripes</tp:taxon-name-part></tp:taxon-name></italic> from western Europe. The morphological identification of these specimens as best matching <italic><tp:taxon-name><tp:taxon-name-part taxon-name-part-type="genus" reg="Phyllotreta">P.</tp:taxon-name-part><tp:taxon-name-part taxon-name-part-type="species" reg="ochripes">ochripes</tp:taxon-name-part></tp:taxon-name></italic> (although with some aedeagal differences), including their presence on <italic><tp:taxon-name><tp:taxon-name-part taxon-name-part-type="genus" reg="Alliaria">Alliaria</tp:taxon-name-part></tp:taxon-name></italic> and the finding that our DNA barcoded specimen closely matched DNA from eastern European specimens, all support the conclusion that the North American specimens are <italic><tp:taxon-name><tp:taxon-name-part taxon-name-part-type="genus" reg="Phyllotreta">P.</tp:taxon-name-part><tp:taxon-name-part taxon-name-part-type="species" reg="ochripes">ochripes</tp:taxon-name-part></tp:taxon-name></italic>. However, the finding that BOLD has identified a 4% COI sequence divergence within European <italic><tp:taxon-name><tp:taxon-name-part taxon-name-part-type="genus" reg="Phyllotreta">P.</tp:taxon-name-part><tp:taxon-name-part taxon-name-part-type="species" reg="ochripes">ochripes</tp:taxon-name-part></tp:taxon-name></italic> may be important. This suggests that more research is needed to determine whether an additional cryptic species is contained within the current concept of <italic><tp:taxon-name><tp:taxon-name-part taxon-name-part-type="genus" reg="Phyllotreta">P.</tp:taxon-name-part><tp:taxon-name-part taxon-name-part-type="species" reg="ochripes">ochripes</tp:taxon-name-part></tp:taxon-name></italic>.</p></sec></tp:treatment-sec><tp:treatment-sec><!--Section generated to contain objects referenced in tp:taxon-treatment.--><fig id="F10564718" position="float" orientation="portrait"><object-id xmlns:xlink="http://www.w3.org/1999/xlink" content-type="arpha" xlink:type="simple">BA00DEBB-FD4F-5FC7-9C6D-A28DC861D67F</object-id><object-id xmlns:xlink="http://www.w3.org/1999/xlink" content-type="doi" xlink:type="simple">10.3897/BDJ.12.e135576.figure3</object-id><label>Figure 3.</label><caption><p>Map of vouchered records (blue star) and citizen-science records (black circle) of <italic><tp:taxon-name><tp:taxon-name-part taxon-name-part-type="genus" reg="Phyllotreta">Phyllotreta</tp:taxon-name-part><tp:taxon-name-part taxon-name-part-type="species" reg="ochripes">ochripes</tp:taxon-name-part></tp:taxon-name></italic> from USA and Canada.</p></caption><graphic xmlns:xlink="http://www.w3.org/1999/xlink" xlink:href="bdj-12-e135576-g003.jpg" position="float" id="oo_1177168.jpg" orientation="portrait" xlink:type="simple"><uri content-type="original_file" xlink:type="simple">https://binary.pensoft.net/fig/1177168</uri></graphic></fig><fig-group id="F10530754" position="float" orientation="portrait"><caption><p><italic><tp:taxon-name><tp:taxon-name-part taxon-name-part-type="genus" reg="Phyllotreta">Phyllotreta</tp:taxon-name-part><tp:taxon-name-part taxon-name-part-type="species" reg="ochripes">ochripes</tp:taxon-name-part></tp:taxon-name></italic> on <italic><tp:taxon-name><tp:taxon-name-part taxon-name-part-type="genus" reg="Alliaria">Alliaria</tp:taxon-name-part><tp:taxon-name-part taxon-name-part-type="species" reg="petiolata">petiolata</tp:taxon-name-part></tp:taxon-name></italic> in Michigan, USA. Photograph: R Davenport, May 2017.</p></caption><fig id="F10530759" position="float" orientation="portrait"><object-id xmlns:xlink="http://www.w3.org/1999/xlink" content-type="arpha" xlink:type="simple">9E57B83D-DFDC-5374-858B-3FEE9E1BA412</object-id><object-id xmlns:xlink="http://www.w3.org/1999/xlink" content-type="doi" xlink:type="simple">10.3897/BDJ.12.e135576.figure2a</object-id><label>Figure 2a.</label><graphic xmlns:xlink="http://www.w3.org/1999/xlink" xlink:href="bdj-12-e135576-g002_a.jpg" xlink:type="simple" position="float" orientation="portrait" id="oo_917344.jpg"><uri content-type="original_file" xlink:type="simple">https://binary.pensoft.net/fig/917344</uri></graphic></fig><fig id="F10530760" position="float" orientation="portrait"><object-id xmlns:xlink="http://www.w3.org/1999/xlink" content-type="arpha" xlink:type="simple">1B63521B-A8AD-5070-ABCD-E868C2540F23</object-id><object-id xmlns:xlink="http://www.w3.org/1999/xlink" content-type="doi" xlink:type="simple">10.3897/BDJ.12.e135576.figure2b</object-id><label>Figure 2b.</label><graphic xmlns:xlink="http://www.w3.org/1999/xlink" xlink:href="bdj-12-e135576-g002_b.jpg" xlink:type="simple" position="float" orientation="portrait" id="oo_917343.jpg"><uri content-type="original_file" xlink:type="simple">https://binary.pensoft.net/fig/917343</uri></graphic></fig></fig-group><fig id="F10530752" position="float" orientation="portrait"><object-id xmlns:xlink="http://www.w3.org/1999/xlink" content-type="arpha" xlink:type="simple">358D00EA-F26A-52D2-AB0F-4B96E25A9366</object-id><object-id xmlns:xlink="http://www.w3.org/1999/xlink" content-type="doi" xlink:type="simple">10.3897/BDJ.12.e135576.figure1</object-id><label>Figure 1.</label><caption><p>Morphology of <italic><tp:taxon-name><tp:taxon-name-part taxon-name-part-type="genus" reg="Phyllotreta">Phyllotreta</tp:taxon-name-part><tp:taxon-name-part taxon-name-part-type="species" reg="ochripes">ochripes</tp:taxon-name-part></tp:taxon-name></italic>. <bold>1</bold> Male from Michigan USA, dorsal habitus; <bold>2</bold> Male from Hungary, dorsal habitus; <bold>3</bold> Female from Michigan, USA, spermatheca; <bold>4</bold> Female from Michigan, USA, vaginal palpi; <bold>5</bold> Male from Michigan, USA, aedeagus; <bold>6</bold> Male from Hungary, aedeagus. Illustrations: K Savard (AAFC).</p></caption><graphic xmlns:xlink="http://www.w3.org/1999/xlink" xlink:href="bdj-12-e135576-g001.jpg" position="float" id="oo_917340.jpg" orientation="portrait" xlink:type="simple"><uri content-type="original_file" xlink:type="simple">https://binary.pensoft.net/fig/917340</uri></graphic></fig></tp:treatment-sec><ref-list><ref id="B11875518"><element-citation xmlns:xlink="http://www.w3.org/1999/xlink" publication-type="software" xlink:type="simple"><person-group person-group-type="author"><name name-style="western"><surname>Douglas</surname><given-names>H. B.</given-names></name></person-group><year>2024</year><article-title><italic>Phyllotreta ochripes</italic> North America 2024. Biodiversity Data Journal. Occurrence dataset.</article-title><publisher-name>GBIF</publisher-name><date-in-citation content-type="released">2024-08-01T00:41:09+00:00</date-in-citation><pub-id pub-id-type="doi">10.15468/hutmv7</pub-id><comment content-type="Version">1.0</comment></element-citation></ref><ref id="B10565084"><element-citation xmlns:xlink="http://www.w3.org/1999/xlink" publication-type="website" xlink:type="simple"><person-group person-group-type="author"><name name-style="western"><surname>contributors</surname><given-names>iNaturalist</given-names></name><name name-style="western"><surname>iNaturalist</surname></name></person-group><article-title>iNaturalist Research-grade Observations. iNaturalist.org. Occurrence dataset for <italic>Phyllotreta ochripes</italic> in North America [Accessed via GBIF.org]</article-title><pub-id pub-id-type="doi">10.15468/dl.t9cqzg</pub-id><date-in-citation content-type="access-date">2024-07-02T00:41:09+00:00</date-in-citation></element-citation></ref><ref id="B10565108"><element-citation xmlns:xlink="http://www.w3.org/1999/xlink" publication-type="website" xlink:type="simple"><person-group person-group-type="author"><name name-style="western"><surname>Moorman</surname><given-names>S</given-names></name></person-group><article-title>Phyllotreta cf. ochripes BugGuide.net: Identification, images, &amp; information for insects, spiders &amp; their kin for the United States &amp; Canada. Iowa State University</article-title><uri xlink:type="simple">https://bugguide.net/node/view/961730</uri><date-in-citation content-type="access-date">2023-10-10T00:58:47+00:00</date-in-citation></element-citation></ref><ref id="B10565100"><element-citation xmlns:xlink="http://www.w3.org/1999/xlink" publication-type="website" xlink:type="simple"><person-group person-group-type="author"><name name-style="western"><surname>Rossenfeld</surname><given-names>S</given-names></name></person-group><article-title>Phyllotreta cf. ochripes BugGuide.net: Identification, images, &amp; information for insects, spiders &amp; their kin for the United States &amp; Canada. Iowa State University</article-title><uri xlink:type="simple">https://bugguide.net/node/view/939115</uri><date-in-citation content-type="access-date">2023-10-10T00:58:47+00:00</date-in-citation></element-citation></ref><ref id="B10532199"><element-citation xmlns:xlink="http://www.w3.org/1999/xlink" publication-type="website" xlink:type="simple"><person-group person-group-type="author"><name name-style="western"><surname>CABI</surname></name></person-group><article-title>CABI blog: Giving garlic mustard the biocontrol treatment.</article-title><uri xlink:type="simple">https://blog.cabi.org/2018/12/18/giving-garlic-mustard-the-biocontrol-treatment/</uri><date-in-citation content-type="access-date">2023-10-06T00:58:47+00:00</date-in-citation></element-citation></ref><ref id="B11441557"><element-citation xmlns:xlink="http://www.w3.org/1999/xlink" publication-type="article" xlink:type="simple"><person-group person-group-type="author"><name name-style="western"><surname>Tóth</surname><given-names>Miklós</given-names></name><name name-style="western"><surname>Csonka</surname><given-names>Éva</given-names></name><name name-style="western"><surname>Bakcsa</surname><given-names>Flórián</given-names></name><name name-style="western"><surname>Benedek</surname><given-names>Pál</given-names></name><name name-style="western"><surname>Szarukán</surname><given-names>István</given-names></name><name name-style="western"><surname>Gomboc</surname><given-names>Stanislav</given-names></name><name name-style="western"><surname>Toshova</surname><given-names>Teodora</given-names></name><name name-style="western"><surname>Subchev</surname><given-names>Mitko</given-names></name><name name-style="western"><surname>Ujváry</surname><given-names>István</given-names></name></person-group><year>2007</year><article-title>Species spectrum of flea beetles (<italic><tp:taxon-name><tp:taxon-name-part taxon-name-part-type="genus" reg="Phyllotreta">Phyllotreta</tp:taxon-name-part></tp:taxon-name></italic> spp., <tp:taxon-name><tp:taxon-name-part taxon-name-part-type="order">Coleoptera</tp:taxon-name-part></tp:taxon-name>, <tp:taxon-name><tp:taxon-name-part taxon-name-part-type="family">Chrysomelidae</tp:taxon-name-part></tp:taxon-name>) attracted to allyl isothiocyanate-baited traps</article-title><source>Zeitschrift für Naturforschung C</source><volume>62</volume><fpage>772</fpage><lpage>778</lpage><pub-id pub-id-type="doi">10.1515/znc-2007-9-1022</pub-id></element-citation></ref><ref id="B10564187"><element-citation xmlns:xlink="http://www.w3.org/1999/xlink" publication-type="article" xlink:type="simple"><person-group person-group-type="author"><name name-style="western"><surname>Ratnasingham</surname><given-names>Sujeevan</given-names></name><name name-style="western"><surname>Hebert</surname><given-names>Paul D. N.</given-names></name></person-group><year>2013</year><article-title>A DNA-based registry for all animal species: The Barcode Index Number (BIN) System</article-title><source>PLoS ONE</source><volume>8</volume><issue>7</issue><pub-id pub-id-type="doi">10.1371/journal.pone.0066213</pub-id></element-citation></ref></ref-list></tp:taxon-treatment>
